# Supplementary material for: Salt-Specific Suppression of the Cold Denaturation of Thermophilic Multidomain Initiation Factor 2
Source: Int J Mol Sci. 2023 Apr 5;24(7):6787. doi: 10.3390/ijms24076787 (PMC10094840; doi:10.3390/ijms24076787)
Supplement: Supplementary file 1 [file ijms-24-06787-s001.zip]

Archive with 1 entries (1 files):
- ijms-2229267-supplementary.pptx
